# Supplementary material for: Biomechanical Characterization of Endothelial Cells Exposed to Shear Stress Using Acoustic Force Spectroscopy
Source: Front Bioeng Biotechnol. 2021 Feb 4;9:612151. doi: 10.3389/fbioe.2021.612151 (PMC7891662; doi:10.3389/fbioe.2021.612151)
Supplement: Supplementary file 2 [file Data_Sheet_1.zip]

Archive with 15 entries (7 files):
- Statistics Figure 7 C,D/HAEC/
- Statistics Figure 7 C,D/HAEC/10Amp/
- Statistics Figure 7 C,D/HAEC/10Amp/10Amp.xlsx
- Statistics Figure 7 C,D/HAEC/15Amp/
- Statistics Figure 7 C,D/HAEC/15Amp/15Amp.xlsx
- Statistics Figure 7 C,D/HAEC/20Amp/
- Statistics Figure 7 C,D/HAEC/20Amp/20Amp.xlsx
- Statistics Figure 7 C,D/HUVEC/
- Statistics Figure 7 C,D/HUVEC/10Amp/
- Statistics Figure 7 C,D/HUVEC/10Amp/10Amp.xlsx
- Statistics Figure 7 C,D/HUVEC/15Amp/
- Statistics Figure 7 C,D/HUVEC/15Amp/15Amp.xlsx
- Statistics Figure 7 C,D/HUVEC/20Amp/
- Statistics Figure 7 C,D/HUVEC/20Amp/~$20Amp.xlsx
- Statistics Figure 7 C,D/HUVEC/20Amp/20Amp.xlsx
