# Supplementary material for: Biomechanical Characterization of Endothelial Cells Exposed to Shear Stress Using Acoustic Force Spectroscopy
Source: Front Bioeng Biotechnol. 2021 Feb 4;9:612151. doi: 10.3389/fbioe.2021.612151 (PMC7891662; doi:10.3389/fbioe.2021.612151)
Supplement: Supplementary file 2 [file Data_Sheet_1.zip › Statistics Figure 7 C,D/HAEC/10Amp/10Amp.xlsx]

## Sheet: Sheet1
factor	value	log
static	700.952	2.84569
static	634.296	2.80229
static	480.858	2.68202
static	622.258	2.79397
static	461.265	2.66395
static	354.562	2.54969
static	316.131	2.49987
static	37.9243	1.57892
static	169.77	2.22986
static	712.894	2.85302
static	437.749	2.64123
static	476.411	2.67798
static	641.798	2.8074
static	614.092	2.78823
static	672.262	2.82754
static	151.482	2.18036
static	262.981	2.41992
static	178.447	2.25151
static	157.298	2.19672
static	373.43	2.57221
static	261.472	2.41743
static	1016.15	3.00696
static	846.949	2.92786
static	712.894	2.85302
static	437.749	2.64123
static	476.411	2.67798
static	641.798	2.8074
static	614.092	2.78823
static	672.262	2.82754
static	262.981	2.41992
static	178.447	2.25151
static	157.298	2.19672
static	373.43	2.57221
static	169.77	2.22986
dynamic	230.133	2.36198
dynamic	401.624	2.60382
dynamic	224.835	2.35186
