# Supplementary material for: Biomechanical Characterization of Endothelial Cells Exposed to Shear Stress Using Acoustic Force Spectroscopy
Source: Front Bioeng Biotechnol. 2021 Feb 4;9:612151. doi: 10.3389/fbioe.2021.612151 (PMC7891662; doi:10.3389/fbioe.2021.612151)
Supplement: Supplementary file 2 [file Data_Sheet_1.zip › Statistics Figure 7 C,D/HAEC/15Amp/15Amp.xlsx]

## Sheet: Sheet1
factor	value	log
static	1701.12	3.23073
static	2607.38	3.4162
static	2262.51	3.35459
static	1313.17	3.11832
static	476.437	2.67801
static	1228.36	3.08933
static	322.892	2.50906
static	266.309	2.42539
static	315.336	2.49877
static	2115.39	3.32539
static	680.863	2.83306
static	540.234	2.73258
static	529.621	2.72397
static	528.118	2.72273
static	391.225	2.59243
static	826.363	2.91717
static	694.271	2.84153
static	771.766	2.88749
static	1177.39	3.07092
static	2433.36	3.38621
static	664.783	2.82268
static	713.528	2.85341
static	633.965	2.80207
static	1511.32	3.17936
static	1284.44	3.10871
static	680.863	2.83306
static	540.234	2.73258
static	529.621	2.72397
static	528.118	2.72273
static	826.363	2.91717
static	694.271	2.84153
static	771.766	2.88749
static	1177.39	3.07092
static	2433.36	3.38621
static	315.336	2.49877
static	2115.39	3.32539
static	664.783	2.82268
dynamic	453.565	2.65664
dynamic	4124.72	3.61539
dynamic	775.557	2.88961
dynamic	832.569	2.92042
dynamic	957.126	2.98097
dynamic	828.535	2.91831
dynamic	837.517	2.92299
dynamic	3162.81	3.50007
dynamic	3050.6	3.48439
dynamic	4576.77	3.66056
dynamic	490.512	2.69065
dynamic	494.188	2.69389
dynamic	359.611	2.55583
dynamic	349.331	2.54324
dynamic	207.192	2.31637
dynamic	292.141	2.46559
