# Supplementary material for: Biomechanical Characterization of Endothelial Cells Exposed to Shear Stress Using Acoustic Force Spectroscopy
Source: Front Bioeng Biotechnol. 2021 Feb 4;9:612151. doi: 10.3389/fbioe.2021.612151 (PMC7891662; doi:10.3389/fbioe.2021.612151)
Supplement: Supplementary file 2 [file Data_Sheet_1.zip › Statistics Figure 7 C,D/HAEC/20Amp/20Amp.xlsx]

## Sheet: Sheet1
factor	value	log
static	908.58	2.95836
static	1316.4	3.11939
static	1291.38	3.11105
static	1248.16	3.09627
static	1068.9	3.02894
static	1112.16	3.04617
static	1050.22	3.02128
static	1019.32	3.00831
static	705.097	2.84825
static	488.543	2.6889
static	872.126	2.94058
static	800.125	2.90316
static	825.403	2.91667
static	662.813	2.82139
static	876.544	2.94277
static	198.45	2.29765
static	141.9	2.15198
static	1872.04	3.27232
static	1294.6	3.11214
static	2081.03	3.31828
static	400.992	2.60314
static	666.669	2.82391
static	791.052	2.89821
static	905.114	2.9567
static	641.814	2.80741
static	683.354	2.83465
static	644.768	2.8094
static	512.055	2.70932
static	380.033	2.57982
static	3892.3	3.59021
static	3104.83	3.49204
static	1487.38	3.17242
static	763.595	2.88286
static	1236.74	3.09228
static	333.665	2.52331
static	198.596	2.29797
static	2265.79	3.35522
static	1488.73	3.17282
static	1443.54	3.15943
static	1978.43	3.29632
static	1909	3.28081
static	1732.56	3.23869
static	2265.79	3.35522
static	1872.04	3.27232
static	1294.6	3.11214
static	2081.03	3.31828
static	666.669	2.82391
static	791.052	2.89821
static	905.114	2.9567
static	641.814	2.80741
static	683.354	2.83465
static	644.768	2.8094
static	380.033	2.57982
static	3892.3	3.59021
static	3104.83	3.49204
static	1487.38	3.17242
static	763.595	2.88286
static	1236.74	3.09228
static	400.992	2.60314
static	333.665	2.52331
dynamic	685.689	2.83613
dynamic	1518.3	3.18136
dynamic	2970.85	3.47288
dynamic	1257.47	3.0995
dynamic	2303.85	3.36245
dynamic	2027.34	3.30693
dynamic	861.039	2.93502
dynamic	1878.2	3.27374
dynamic	1523.16	3.18275
dynamic	1900.04	3.27876
dynamic	2694.89	3.43054
dynamic	614.013	2.78818
dynamic	622.566	2.79419
dynamic	690.812	2.83936
dynamic	4149.7	3.61802
dynamic	3598.55	3.55613
dynamic	3220.07	3.50787
dynamic	3845.73	3.58498
dynamic	3428.82	3.53514
dynamic	4786.02	3.67997
dynamic	4777.73	3.67922
dynamic	2663.82	3.4255
dynamic	2878.89	3.45923
dynamic	2187.23	3.33989
dynamic	1643.76	3.21584
dynamic	3063.89	3.48627
dynamic	1810.04	3.25769
dynamic	4272.2	3.63065
dynamic	3407.24	3.5324
dynamic	3513.32	3.54572
dynamic	627.218	2.79742
dynamic	736.837	2.86737
dynamic	957.512	2.98114
dynamic	877.639	2.94332
