# Supplementary material for: Biomechanical Characterization of Endothelial Cells Exposed to Shear Stress Using Acoustic Force Spectroscopy
Source: Front Bioeng Biotechnol. 2021 Feb 4;9:612151. doi: 10.3389/fbioe.2021.612151 (PMC7891662; doi:10.3389/fbioe.2021.612151)
Supplement: Supplementary file 2 [file Data_Sheet_1.zip › Statistics Figure 7 C,D/HUVEC/10Amp/10Amp.xlsx]

## Sheet: Sheet1
factor	value	log
static	435.633	2.63912
static	415.667	2.61875
static	309.339	2.49043
static	98.9632	1.99547
static	373.641	2.57245
static	679.864	2.83242
static	1167.1	3.06711
static	493.148	2.69298
static	967.596	2.98569
static	761.066	2.88142
static	614.207	2.78831
static	435.635	2.63912
static	351.257	2.54562
static	279.522	2.44642
static	332.206	2.52141
static	785.347	2.89506
static	154.206	2.1881
static	336.138	2.52652
static	628.012	2.79797
static	580.067	2.76348
static	441.737	2.64516
static	30.7872	1.48837
static	307.845	2.48833
static	601.772	2.77943
static	56.7993	1.75434
static	537.435	2.73033
static	700.976	2.8457
static	700.976	2.8457
static	326.626	2.51405
static	396.479	2.59822
static	48.821	1.68861
static	732.67	2.86491
static	817.052	2.91225
static	386.567	2.58722
static	384.606	2.58502
static	472.212	2.67414
static	455.404	2.6584
static	214.968	2.33237
static	507.097	2.70509
static	680.577	2.83288
static	337.194	2.52788
static	673.942	2.82862
static	43.3492	1.63698
static	106.12	2.0258
static	76.6023	1.88424
static	67.7308	1.83079
static	262.175	2.41859
static	56.9963	1.75585
static	132.811	2.12323
static	195.45	2.29104
static	243.014	2.38563
static	32.9098	1.51733
dynamic	224.146	2.35053
dynamic	438.764	2.64223
dynamic	475.058	2.67675
dynamic	293.451	2.46754
dynamic	373.727	2.57255
dynamic	413.761	2.61675
dynamic	416.856	2.61999
dynamic	463.414	2.66597
dynamic	456.734	2.65966
dynamic	407.181	2.60979
dynamic	257.375	2.41057
dynamic	50.4517	1.70288
dynamic	1265.15	3.10214
dynamic	508.302	2.70612
dynamic	380.896	2.58081
dynamic	364.607	2.56183
dynamic	1113.06	3.04652
dynamic	1192.61	3.0765
dynamic	122.011	2.0864
dynamic	597.907	2.77663
dynamic	929.339	2.96817
dynamic	591.057	2.77163
dynamic	362.401	2.55919
dynamic	354.783	2.54996
dynamic	281.681	2.44976
dynamic	1055.41	3.02342
dynamic	336.144	2.52653
dynamic	402.182	2.60442
