# Supplementary material for: Biomechanical Characterization of Endothelial Cells Exposed to Shear Stress Using Acoustic Force Spectroscopy
Source: Front Bioeng Biotechnol. 2021 Feb 4;9:612151. doi: 10.3389/fbioe.2021.612151 (PMC7891662; doi:10.3389/fbioe.2021.612151)
Supplement: Supplementary file 2 [file Data_Sheet_1.zip › Statistics Figure 7 C,D/HUVEC/15Amp/15Amp.xlsx]

## Sheet: Sheet1
factor	value	log
static	252.768	2.40272
static	857.97	2.93347
static	811.186	2.90912
static	171.744	2.23488
static	666.626	2.82388
static	1334.13	3.1252
static	3253.73	3.51238
static	1875.93	3.27322
static	1355.46	3.13209
static	287.483	2.45861
static	547.7	2.73854
static	613.705	2.78796
static	2096.67	3.32153
static	1495.79	3.17487
static	807.581	2.90719
static	2470.28	3.39275
static	880.566	2.94476
static	3066.04	3.48658
static	2772.59	3.44289
static	800.756	2.9035
static	1354.03	3.13163
static	1270.21	3.10388
static	2101.06	3.32244
static	2538.05	3.4045
static	943.653	2.97481
static	615.889	2.7895
static	1157.07	3.06336
static	267.206	2.42685
static	1910.03	3.28104
static	1161.7	3.06509
static	1373.35	3.13778
static	192.396	2.2842
static	773.974	2.88873
static	141.912	2.15202
static	1118.5	3.04864
static	900.606	2.95453
static	1082.71	3.03451
static	1454.21	3.16263
static	221.782	2.34593
static	1313.57	3.11845
static	1313.57	3.11845
static	238.698	2.37785
static	2067.52	3.31545
static	1301.11	3.11431
static	1019.27	3.00829
static	2032.11	3.30795
static	445.231	2.64859
static	2785.9	3.44497
static	1553.77	3.19139
static	198.799	2.29841
static	1112.65	3.04636
static	965.157	2.9846
static	1169.2	3.06789
static	294.57	2.46919
static	856.405	2.93268
static	1861.81	3.26994
static	1732.88	3.23877
static	346.108	2.53921
static	410.897	2.61373
static	390.292	2.59139
static	182.114	2.26034
static	488.74	2.68908
static	205.13	2.31203
static	163.866	2.21449
static	437.947	2.64142
static	460.25	2.66299
static	93.2447	1.96962
static	103.229	2.0138
static	140.895	2.1489
dynamic	2102.33	3.3227
dynamic	1148.59	3.06017
dynamic	1968.35	3.2941
dynamic	1867.09	3.27117
dynamic	1886.16	3.27558
dynamic	1236.67	3.09225
dynamic	528.096	2.72271
dynamic	649.86	2.81282
dynamic	1166.84	3.06701
dynamic	1380.16	3.13993
dynamic	1201.26	3.07964
dynamic	1583.39	3.19959
dynamic	1340.58	3.12729
dynamic	1265.98	3.10243
dynamic	1371.43	3.13717
dynamic	416.336	2.61944
dynamic	788.879	2.89701
dynamic	874.883	2.94195
dynamic	2202.7	3.34296
dynamic	3114.1	3.49333
dynamic	677.346	2.83081
dynamic	3046.21	3.48376
dynamic	3970.06	3.5988
dynamic	1786.96	3.25211
dynamic	2119.91	3.32632
dynamic	1313.95	3.11858
dynamic	3176.83	3.50199
dynamic	1882.83	3.27481
dynamic	1053.6	3.02268
dynamic	98.8855	1.99513
dynamic	596.7	2.77576
dynamic	615.43	2.78918
dynamic	610.232	2.78549
dynamic	628.99	2.79864
dynamic	608.864	2.78452
dynamic	463.078	2.66565
dynamic	1546.91	3.18947
dynamic	1267.55	3.10297
