# Supplementary material for: Biomechanical Characterization of Endothelial Cells Exposed to Shear Stress Using Acoustic Force Spectroscopy
Source: Front Bioeng Biotechnol. 2021 Feb 4;9:612151. doi: 10.3389/fbioe.2021.612151 (PMC7891662; doi:10.3389/fbioe.2021.612151)
Supplement: Supplementary file 2 [file Data_Sheet_1.zip › Statistics Figure 7 C,D/HUVEC/20Amp/20Amp.xlsx]

## Sheet: Sheet1
factor	value	log
static	190.588	2.2801
static	541.119	2.73329
static	489.325	2.6896
static	2646.32	3.42264
static	2211.29	3.34465
static	1304.62	3.11548
static	2110.03	3.32429
static	2116.91	3.3257
static	187.829	2.27376
static	1810.46	3.25779
static	390.368	2.59147
static	2808.26	3.44844
static	2939.43	3.46826
static	2081.41	3.31836
static	1748.85	3.24275
static	1301.47	3.11443
static	436.79	2.64027
static	2782.14	3.44438
static	1671.4	3.22308
static	7258.57	3.86085
static	1362.69	3.1344
static	870.539	2.93979
static	1329.92	3.12383
static	1970.41	3.29456
static	2443.84	3.38807
static	1319.35	3.12036
static	2381	3.37676
static	515.594	2.71231
static	2393.33	3.379
static	1692.83	3.22861
static	1600.25	3.20419
static	1142.82	3.05798
static	2163.7	3.3352
static	2100.18	3.32226
static	157.358	2.19689
static	1222.47	3.08724
static	1497.68	3.17542
static	272.932	2.43605
static	1505.62	3.17772
static	2721.17	3.43476
static	1741.06	3.24081
static	270.936	2.43287
static	2361.33	3.37316
static	302.288	2.48042
static	1548.69	3.18996
static	1602.89	3.2049
static	396.617	2.59837
static	2406.17	3.38133
static	2063.03	3.31451
static	2377.93	3.3762
static	2421.22	3.38403
static	1070.66	3.02965
static	339.445	2.53077
static	3672.93	3.56501
static	6622.44	3.82102
static	4090.49	3.61178
static	1059.95	3.02529
static	2290.75	3.35998
static	401.112	2.60327
static	2625.11	3.41915
static	327.049	2.51461
static	247.384	2.39337
static	1579.18	3.19843
static	425.801	2.62921
static	590.917	2.77153
static	90.1664	1.95504
static	1969.92	3.29445
static	457.327	2.66023
static	272.349	2.43513
static	395.606	2.59726
static	238.539	2.37756
static	906.019	2.95714
static	158.166	2.19911
dynamic	806.428	2.90657
dynamic	341.032	2.5328
dynamic	793.511	2.89955
dynamic	1113.18	3.04657
dynamic	1103.45	3.04275
dynamic	2103.03	3.32285
dynamic	881.723	2.94533
dynamic	1152.39	3.0616
dynamic	1092.43	3.03839
dynamic	845.631	2.92718
dynamic	816.54	2.91198
dynamic	759.444	2.8805
dynamic	804.756	2.90566
dynamic	809.591	2.90827
dynamic	711.184	2.85198
dynamic	866.489	2.93776
dynamic	876.975	2.94299
dynamic	843.204	2.92593
dynamic	904.766	2.95654
dynamic	789.942	2.8976
dynamic	501.014	2.69985
dynamic	802.117	2.90424
dynamic	1586.65	3.20048
dynamic	775.875	2.88979
dynamic	1826.16	3.26154
dynamic	2807.35	3.4483
dynamic	2739.39	3.43765
dynamic	1999.56	3.30093
dynamic	1109.91	3.04529
dynamic	2787.76	3.44526
dynamic	4729.88	3.67485
dynamic	4239.43	3.62731
dynamic	2638.38	3.42134
dynamic	2397.85	3.37982
dynamic	1317.51	3.11975
dynamic	3069.86	3.48712
dynamic	1001.09	3.00047
dynamic	1724.6	3.23669
dynamic	3070.06	3.48715
dynamic	645.18	2.80968
dynamic	3401.14	3.53162
dynamic	1483.3	3.17123
dynamic	1644.13	3.21594
dynamic	1109.71	3.04521
dynamic	7079.09	3.84998
dynamic	1544.3	3.18873
dynamic	982.078	2.99215
dynamic	2783.01	3.44451
dynamic	4774.65	3.67894
dynamic	1841.67	3.26521
dynamic	1905.99	3.28012
dynamic	3100.79	3.49147
dynamic	2602.12	3.41533
dynamic	1070.59	3.02962
dynamic	187.849	2.27381
dynamic	9481.93	3.9769
dynamic	8510.29	3.92994
dynamic	3316.1	3.52063
dynamic	1606.43	3.20586
dynamic	1173.56	3.06951
dynamic	1664.32	3.22124
dynamic	1954.9	3.29112		Example Transformation
dynamic	1750.47	3.24315						10^
dynamic	1970.16	3.2945			mean	0.148		1.40605
				95 CI	lower	0.027		1.06414
					upper	0.274		1.87932
